# Supplementary material for: Drivers of Antarctic sea ice advance
Source: Nat Commun. 2023 Oct 5;14:6219. doi: 10.1038/s41467-023-41962-8 (PMC10556036; doi:10.1038/s41467-023-41962-8)
Supplement: Supplementary file 3 — Source Data [file 41467_2023_41962_MOESM3_ESM.zip]

Archive with 5 entries (4 files):
- Figures_sources/
- Figures_sources/source_Fig_4.nc
- Figures_sources/source_Fig_1.nc
- Figures_sources/source_Fig_2.nc
- Figures_sources/source_Fig_3.nc
